# Supplementary material for: Identification of Bioactive Phytochemicals from Six Plants: Mechanistic Insights into the Inhibition of Rumen Protozoa, Ammoniagenesis, and α-Glucosidase
Source: Biology (Basel). 2021 Oct 18;10(10):1055. doi: 10.3390/biology10101055 (PMC8533169; doi:10.3390/biology10101055)
Supplement: Supplementary file 1 [file biology-10-01055-s001.zip]

Archive with 1 entries (1 files):
- biology-1362845-supplementary.pdf
